# Supplementary material for: The Transfer of the Ferredoxin Gene From the Chloroplast to the Nuclear Genome Is Ancient Within the Paraphyletic Genus Thalassiosira
Source: Front Microbiol. 2020 Oct 2;11:523689. doi: 10.3389/fmicb.2020.523689 (PMC7566914; doi:10.3389/fmicb.2020.523689)
Supplement: Supplementary Table S1 — Representation of the petF gene in plastid genomes of algae not considering green plants. [file Table_1.XLS]

## Sheet: Suppl. Table 2
Table S1. Representation of the petF gene in plastid genomes of algae not considering green plants.
Genome accession	petF found in plastid?	Species	Diatom species?	Stramenopiles taxon?	Taxonomic classification
NC_027746	Yes	Triparma laevis	No	Yes	Eukaryota; Stramenopiles; Synurophyceae; Parmales; Triparmaceae; Triparma.
NC_010772	Yes	Heterosigma akashiwo	No	Yes	Eukaryota; Stramenopiles; Raphidophyceae; Chattonellales; Chattonellaceae; Heterosigma.
NC_011600	Yes	Vaucheria litorea	No	Yes	Eukaryota; Stramenopiles; PX clade; Xanthophyceae; Vaucheriales; Vaucheriaceae; Vaucheria.
NC_018523	Yes	Saccharina japonica	No	Yes	Eukaryota; Stramenopiles; PX clade; Phaeophyceae; Laminariales; Laminariaceae; Saccharina.
NC_028502	Yes	Costaria costata	No	Yes	Eukaryota; Stramenopiles; PX clade; Phaeophyceae; Laminariales; Costaria.
NC_028503	Yes	Undaria pinnatifida	No	Yes	Eukaryota; Stramenopiles; PX clade; Phaeophyceae; Laminariales; Alariaceae; Undaria.
NC_029856	Yes	Sargassum horneri	No	Yes	Eukaryota; Stramenopiles; PX clade; Phaeophyceae; Fucales; Sargassaceae; Sargassum.
NC_029134	Yes	Sargassum thunbergii	No	Yes	Eukaryota; Stramenopiles; PX clade; Phaeophyceae; Fucales; Sargassaceae; Sargassum.
NC_032288	Yes	Coccophora langsdorfii	No	Yes	Eukaryota; Stramenopiles; PX clade; Phaeophyceae; Fucales; Sargassaceae; Coccophora.
NC_016735	Yes	Fucus vesiculosus	No	Yes	Eukaryota; Stramenopiles; PX clade; Phaeophyceae; Fucales; Fucaceae; Fucus.
NC_013498	Yes	Ectocarpus siliculosus	No	Yes	Eukaryota; Stramenopiles; PX clade; Phaeophyceae; Ectocarpales; Ectocarpaceae; Ectocarpus.
NC_032045	No	Pleurocladia lacustris	No	Yes	Eukaryota; Stramenopiles; PX clade; Phaeophyceae; Ectocarpales; Chordariaceae; Pleurocladia.
NC_036804	Yes	Dictyopteris divaricata	No	Yes	Eukaryota; Stramenopiles; PX clade; Phaeophyceae; Dictyotales; Dictyotaceae; Dictyopteris.
NC_012903	No	Aureoumbra lagunensis	No	Yes	Eukaryota; Stramenopiles; Pelagophyceae; Pelagomonadales; Aureoumbra.
NC_012898	No	Aureococcus anophagefferens	No	Yes	Eukaryota; Stramenopiles; Pelagophyceae; Pelagomonadales; Aureococcus.
NC_026851	Yes	Trachydiscus minutus	No	Yes	Eukaryota; Stramenopiles; Eustigmatophyceae; Goniochloridales; Trachydiscus.
NC_022259	Yes	Nannochloropsis granulata	No	Yes	Eukaryota; Stramenopiles; Eustigmatophyceae; Eustigmatales; Monodopsidaceae; Nannochloropsis.
NC_022260	Yes	Nannochloropsis oculata	No	Yes	Eukaryota; Stramenopiles; Eustigmatophyceae; Eustigmatales; Monodopsidaceae; Nannochloropsis.
NC_022263	Yes	Nannochloropsis oceanica	No	Yes	Eukaryota; Stramenopiles; Eustigmatophyceae; Eustigmatales; Monodopsidaceae; Nannochloropsis.
NC_020014	Yes	Nannochloropsis gaditana	No	Yes	Eukaryota; Stramenopiles; Eustigmatophyceae; Eustigmatales; Monodopsidaceae; Nannochloropsis.
NC_022262	Yes	Nannochloropsis limnetica	No	Yes	Eukaryota; Stramenopiles; Eustigmatophyceae; Eustigmatales; Monodopsidaceae; Nannochloropsis.
NC_022261	Yes	Nannochloropsis salina	No	Yes	Eukaryota; Stramenopiles; Eustigmatophyceae; Eustigmatales; Monodopsidaceae; Nannochloropsis.
NC_031425	Yes	Toxarium undulatum	Yes	Yes	Eukaryota; Stramenopiles; Bacillariophyta; Mediophyceae; Toxariales; Toxariaceae; Toxarium.
NC_024085	Yes	Lithodesmium undulatum	Yes	Yes	Eukaryota; Stramenopiles; Bacillariophyta; Mediophyceae; Lithodesmiophycidae; Lithodesmiales; Lithodesmiaceae; Lithodesmium.
NC_001713	Yes	Trieres chinensis	Yes	Yes	Eukaryota; Stramenopiles; Bacillariophyta; Mediophyceae; Biddulphiophycidae; Triceratiales; Triceratiaceae; Trieres.
NC_025313	Yes	Cerataulina daemon	Yes	Yes	Eukaryota; Stramenopiles; Bacillariophyta; Mediophyceae; Biddulphiophycidae; Hemiaulales; Hemiaulaceae; Cerataulina.
NC_016731	Yes	Ulnaria acus	Yes	Yes	Eukaryota; Stramenopiles; Bacillariophyta; Fragilariophyceae; Fragilariophycidae; Fragilariales; Fragilariaceae; Ulnaria.
NC_024080	Yes	Asterionellopsis glacialis	Yes	Yes	Eukaryota; Stramenopiles; Bacillariophyta; Fragilariophyceae; Fragilariophycidae; Fragilariales; Fragilariaceae; Asterionellopsis.
NC_024079	Yes	Asterionella formosa	Yes	Yes	Eukaryota; Stramenopiles; Bacillariophyta; Fragilariophyceae; Fragilariophycidae; Fragilariales; Fragilariaceae; Asterionella.
NC_025314	Yes	Thalassiosira weissflogii	Yes	Yes	Eukaryota; Stramenopiles; Bacillariophyta; Coscinodiscophyceae; Thalassiosirophycidae; Thalassiosirales; Thalassiosiraceae; Thalassiosira.
NC_014808	No	Thalassiosira oceanica CCMP1005	Yes	Yes	Eukaryota; Stramenopiles; Bacillariophyta; Coscinodiscophyceae; Thalassiosirophycidae; Thalassiosirales; Thalassiosiraceae; Thalassiosira.
NC_008589	Yes	Thalassiosira pseudonana	Yes	Yes	Eukaryota; Stramenopiles; Bacillariophyta; Coscinodiscophyceae; Thalassiosirophycidae; Thalassiosirales; Thalassiosiraceae; Thalassiosira.
NC_025312	Yes	Roundia cardiophora	Yes	Yes	Eukaryota; Stramenopiles; Bacillariophyta; Coscinodiscophyceae; Thalassiosirophycidae; Thalassiosirales; Thalassiosiraceae; Roundia.
NC_025311	Yes	Rhizosolenia imbricata	Yes	Yes	Eukaryota; Stramenopiles; Bacillariophyta; Coscinodiscophyceae; Rhizosoleniophycidae; Rhizosoleniales; Rhizosoleniaceae; Rhizosolenia.
NC_024081	Yes	Coscinodiscus radiatus	Yes	Yes	Eukaryota; Stramenopiles; Bacillariophyta; Coscinodiscophyceae; Coscinodiscophycidae; Coscinodiscales; Coscinodiscaceae; Coscinodiscus.
NC_024084	Yes	Leptocylindrus danicus	Yes	Yes	Eukaryota; Stramenopiles; Bacillariophyta; Coscinodiscophyceae; Chaetocerotophycidae; Leptocylindrales; Leptocylindraceae; Leptocylindrus.
NC_025310	Yes	Chaetoceros simplex	Yes	Yes	Eukaryota; Stramenopiles; Bacillariophyta; Coscinodiscophyceae; Chaetocerotophycidae; Chaetocerotales; Chaetocerotaceae; Chaetoceros.
NC_024928	Yes	Eunotia naegelii	Yes	Yes	Eukaryota; Stramenopiles; Bacillariophyta; Bacillariophyceae; Eunotiophycidae; Eunotiales; Eunotiaceae; Eunotia.
NC_008588	Yes	Phaeodactylum tricornutum	Yes	Yes	Eukaryota; Stramenopiles; Bacillariophyta; Bacillariophyceae; Bacillariophycidae; Naviculales; Phaeodactylaceae; Phaeodactylum.
NC_015403	Yes	Fistulifera solaris	Yes	Yes	Eukaryota; Stramenopiles; Bacillariophyta; Bacillariophyceae; Bacillariophycidae; Naviculales; Naviculaceae; Fistulifera.
NC_024083	Yes	Didymosphenia geminata	Yes	Yes	Eukaryota; Stramenopiles; Bacillariophyta; Bacillariophyceae; Bacillariophycidae; Cymbellales; Gomphonemataceae; Didymosphenia.
NC_027721	Yes	Pseudo-nitzschia multiseries	Yes	Yes	Eukaryota; Stramenopiles; Bacillariophyta; Bacillariophyceae; Bacillariophycidae; Bacillariales; Bacillariaceae; Pseudo-nitzschia.
NC_024082	Yes	Cylindrotheca closterium	Yes	Yes	Eukaryota; Stramenopiles; Bacillariophyta; Bacillariophyceae; Bacillariophycidae; Bacillariales; Bacillariaceae; Cylindrotheca.
NC_031173	Yes	Bangiopsis subsimplex	No	No	Eukaryota; Rhodophyta; Stylonematophyceae; Stylonematales; Stylonemataceae; Bangiopsis.
NC_034787	Yes	Bulboplastis apyrenoidosa	No	No	Eukaryota; Rhodophyta; Rhodellophyceae; Dixoniellales; Dixoniellaceae; Bulboplastis.
NC_031170	Yes	Sebdenia flabellata	No	No	Eukaryota; Rhodophyta; Florideophyceae; Rhodymeniophycidae; Sebdeniales; Sebdeniaceae; Sebdenia.
NC_031144	Yes	Rhodymenia pseudopalmata	No	No	Eukaryota; Rhodophyta; Florideophyceae; Rhodymeniophycidae; Rhodymeniales; Rhodymeniaceae; Rhodymenia.
NC_030338	Yes	Coeloseira compressa	No	No	Eukaryota; Rhodophyta; Florideophyceae; Rhodymeniophycidae; Rhodymeniales; Champiaceae; Coeloseira.
NC_031179	Yes	Plocamium cartilagineum	No	No	Eukaryota; Rhodophyta; Florideophyceae; Rhodymeniophycidae; Plocamiales; Plocamiaceae; Plocamium.
NC_031169	Yes	Schizymenia dubyi	No	No	Eukaryota; Rhodophyta; Florideophyceae; Rhodymeniophycidae; Nemastomatales; Schizymeniaceae; Schizymenia.
NC_021618	Yes	Grateloupia taiwanensis	No	No	Eukaryota; Rhodophyta; Florideophyceae; Rhodymeniophycidae; Halymeniales; Halymeniaceae; Grateloupia.
NC_029644	Yes	Gracilariopsis lemaneiformis	No	No	Eukaryota; Rhodophyta; Florideophyceae; Rhodymeniophycidae; Gracilariales; Gracilariaceae; Gracilariopsis.
NC_006137	Yes	Gracilaria tenuistipitata var. liui	No	No	Eukaryota; Rhodophyta; Florideophyceae; Rhodymeniophycidae; Gracilariales; Gracilariaceae; Gracilaria.
NC_029860	Yes	Gracilaria chilensis	No	No	Eukaryota; Rhodophyta; Florideophyceae; Rhodymeniophycidae; Gracilariales; Gracilariaceae; Gracilaria.
NC_023785	Yes	Gracilaria salicornia	No	No	Eukaryota; Rhodophyta; Florideophyceae; Rhodymeniophycidae; Gracilariales; Gracilariaceae; Gracilaria.
NC_033877	Yes	Gracilaria firma	No	No	Eukaryota; Rhodophyta; Florideophyceae; Rhodymeniophycidae; Gracilariales; Gracilariaceae; Gracilaria.
NC_031149	Yes	Gracilaria chorda	No	No	Eukaryota; Rhodophyta; Florideophyceae; Rhodymeniophycidae; Gracilariales; Gracilariaceae; Gracilaria.
NC_031167	Yes	Mastocarpus papillatus	No	No	Eukaryota; Rhodophyta; Florideophyceae; Rhodymeniophycidae; Gigartinales; Phyllophoraceae; Mastocarpus.
NC_031168	Yes	Schimmelmannia schousboei	No	No	Eukaryota; Rhodophyta; Florideophyceae; Rhodymeniophycidae; Gigartinales; Gloiosiphoniaceae; Schimmelmannia.
NC_020795	Yes	Chondrus crispus	No	No	Eukaryota; Rhodophyta; Florideophyceae; Rhodymeniophycidae; Gigartinales; Gigartinaceae; Chondrus.
NC_026522	Yes	Choreocolax polysiphoniae	No	No	Eukaryota; Rhodophyta; Florideophyceae; Rhodymeniophycidae; Gigartinales; Choreocolacaceae; Choreocolax.
NC_029858	Yes	Gelidium elegans	No	No	Eukaryota; Rhodophyta; Florideophyceae; Rhodymeniophycidae; Gelidiales; Gelidiaceae; Gelidium.
NC_029859	Yes	Gelidium vagum	No	No	Eukaryota; Rhodophyta; Florideophyceae; Rhodymeniophycidae; Gelidiales; Gelidiaceae; Gelidium.
NC_035291	Yes	Thaumatella adunca	No	No	Eukaryota; Rhodophyta; Florideophyceae; Rhodymeniophycidae; Ceramiales; Rhodomelaceae; Thaumatella.
NC_035289	Yes	Sonderella linearis	No	No	Eukaryota; Rhodophyta; Florideophyceae; Rhodymeniophycidae; Ceramiales; Rhodomelaceae; Sonderella.
NC_035271	Yes	Rhodomela confervoides	No	No	Eukaryota; Rhodophyta; Florideophyceae; Rhodymeniophycidae; Ceramiales; Rhodomelaceae; Rhodomela.
NC_035267	Yes	Symphyocladia dendroidea	No	No	Eukaryota; Rhodophyta; Florideophyceae; Rhodymeniophycidae; Ceramiales; Rhodomelaceae; Pterosiphonieae; Symphyocladia.
NC_035297	Yes	Dictyomenia sonderi	No	No	Eukaryota; Rhodophyta; Florideophyceae; Rhodymeniophycidae; Ceramiales; Rhodomelaceae; Pterosiphonieae; Dictyomenia.
NC_035287	Yes	Dasyclonium flaccidum	No	No	Eukaryota; Rhodophyta; Florideophyceae; Rhodymeniophycidae; Ceramiales; Rhodomelaceae; Polyzonieae; Dasyclonium.
NC_035294	Yes	Cliftonaea pectinata	No	No	Eukaryota; Rhodophyta; Florideophyceae; Rhodymeniophycidae; Ceramiales; Rhodomelaceae; Polyzonieae; Cliftonaea.
NC_035278	Yes	Vertebrata isogona	No	No	Eukaryota; Rhodophyta; Florideophyceae; Rhodymeniophycidae; Ceramiales; Rhodomelaceae; Polysiphonioideae; Vertebrata.
NC_035283	Yes	Vertebrata australis	No	No	Eukaryota; Rhodophyta; Florideophyceae; Rhodymeniophycidae; Ceramiales; Rhodomelaceae; Polysiphonioideae; Vertebrata.
NC_035273	Yes	Vertebrata thuyoides	No	No	Eukaryota; Rhodophyta; Florideophyceae; Rhodymeniophycidae; Ceramiales; Rhodomelaceae; Polysiphonioideae; Vertebrata.
NC_026523	Yes	Vertebrata lanosa	No	No	Eukaryota; Rhodophyta; Florideophyceae; Rhodymeniophycidae; Ceramiales; Rhodomelaceae; Polysiphonioideae; Vertebrata.
NC_035299	Yes	Tolypiocladia glomerulata	No	No	Eukaryota; Rhodophyta; Florideophyceae; Rhodymeniophycidae; Ceramiales; Rhodomelaceae; Polysiphonioideae; Tolypiocladia.
NC_035275	Yes	Polysiphonia stricta	No	No	Eukaryota; Rhodophyta; Florideophyceae; Rhodymeniophycidae; Ceramiales; Rhodomelaceae; Polysiphonioideae; Polysiphonia.
NC_035277	Yes	Polysiphonia infestans	No	No	Eukaryota; Rhodophyta; Florideophyceae; Rhodymeniophycidae; Ceramiales; Rhodomelaceae; Polysiphonioideae; Polysiphonia.
NC_035272	Yes	Polysiphonia brodiei	No	No	Eukaryota; Rhodophyta; Florideophyceae; Rhodymeniophycidae; Ceramiales; Rhodomelaceae; Polysiphonioideae; Polysiphonia.
NC_035282	Yes	Polysiphonia scopulorum	No	No	Eukaryota; Rhodophyta; Florideophyceae; Rhodymeniophycidae; Ceramiales; Rhodomelaceae; Polysiphonioideae; Polysiphonia.
NC_035296	Yes	Polysiphonia schneideri	No	No	Eukaryota; Rhodophyta; Florideophyceae; Rhodymeniophycidae; Ceramiales; Rhodomelaceae; Polysiphonioideae; Polysiphonia.
NC_035270	Yes	Polysiphonia sertularioides	No	No	Eukaryota; Rhodophyta; Florideophyceae; Rhodymeniophycidae; Ceramiales; Rhodomelaceae; Polysiphonioideae; Polysiphonia.
NC_035274	Yes	Polysiphonia elongata	No	No	Eukaryota; Rhodophyta; Florideophyceae; Rhodymeniophycidae; Ceramiales; Rhodomelaceae; Polysiphonioideae; Polysiphonia.
NC_035281	Yes	Melanothamnus harveyi	No	No	Eukaryota; Rhodophyta; Florideophyceae; Rhodymeniophycidae; Ceramiales; Rhodomelaceae; Polysiphonioideae; Melanothamnus.
NC_035298	Yes	Digenea simplex	No	No	Eukaryota; Rhodophyta; Florideophyceae; Rhodymeniophycidae; Ceramiales; Rhodomelaceae; Polysiphonioideae; Digenea.
NC_035261	Yes	Periphykon beckeri	No	No	Eukaryota; Rhodophyta; Florideophyceae; Rhodymeniophycidae; Ceramiales; Rhodomelaceae; Periphykon.
NC_035292	Yes	Lophocladia kuetzingii	No	No	Eukaryota; Rhodophyta; Florideophyceae; Rhodymeniophycidae; Ceramiales; Rhodomelaceae; Lophothalieae; Lophocladia.
NC_035259	Yes	Laurenciella marilzae	No	No	Eukaryota; Rhodophyta; Florideophyceae; Rhodymeniophycidae; Ceramiales; Rhodomelaceae; Laurencieae; Laurenciella.
NC_035284	Yes	Ophidocladus simpliciusculus	No	No	Eukaryota; Rhodophyta; Florideophyceae; Rhodymeniophycidae; Ceramiales; Rhodomelaceae; Herposiphonieae; Ophidocladus.
NC_035279	Yes	Herposiphonia versicolor	No	No	Eukaryota; Rhodophyta; Florideophyceae; Rhodymeniophycidae; Ceramiales; Rhodomelaceae; Herposiphonieae; Herposiphonia.
NC_035290	Yes	Gredgaria maugeana	No	No	Eukaryota; Rhodophyta; Florideophyceae; Rhodymeniophycidae; Ceramiales; Rhodomelaceae; Herposiphonieae; Gredgaria.
NC_035288	Yes	Dipterosiphonia australica	No	No	Eukaryota; Rhodophyta; Florideophyceae; Rhodymeniophycidae; Ceramiales; Rhodomelaceae; Herposiphonieae; Dipterosiphonia.
NC_035276	Yes	Bryothamnion seaforthii	No	No	Eukaryota; Rhodophyta; Florideophyceae; Rhodymeniophycidae; Ceramiales; Rhodomelaceae; Bryothamnion.
NC_035268	Yes	Bostrychia simpliciuscula	No	No	Eukaryota; Rhodophyta; Florideophyceae; Rhodymeniophycidae; Ceramiales; Rhodomelaceae; Bostrychia.
NC_035264	Yes	Bostrychia tenella	No	No	Eukaryota; Rhodophyta; Florideophyceae; Rhodymeniophycidae; Ceramiales; Rhodomelaceae; Bostrychia.
NC_035266	Yes	Bostrychia moritziana	No	No	Eukaryota; Rhodophyta; Florideophyceae; Rhodymeniophycidae; Ceramiales; Rhodomelaceae; Bostrychia.
NC_035262	Yes	Osmundaria fimbriata	No	No	Eukaryota; Rhodophyta; Florideophyceae; Rhodymeniophycidae; Ceramiales; Rhodomelaceae; Amansieae; Osmundaria.
NC_035293	Yes	Kuetzingia canaliculata	No	No	Eukaryota; Rhodophyta; Florideophyceae; Rhodymeniophycidae; Ceramiales; Rhodomelaceae; Amansieae; Kuetzingia.
NC_035295	Yes	Taenioma perpusillum	No	No	Eukaryota; Rhodophyta; Florideophyceae; Rhodymeniophycidae; Ceramiales; Delesseriaceae; Taenioma.
NC_035258	No	Platysiphonia delicata	No	No	Eukaryota; Rhodophyta; Florideophyceae; Rhodymeniophycidae; Ceramiales; Delesseriaceae; Platysiphonia.
NC_032041	Yes	Membranoptera platyphylla	No	No	Eukaryota; Rhodophyta; Florideophyceae; Rhodymeniophycidae; Ceramiales; Delesseriaceae; Membranoptera.
NC_032396	Yes	Membranoptera weeksiae	No	No	Eukaryota; Rhodophyta; Florideophyceae; Rhodymeniophycidae; Ceramiales; Delesseriaceae; Membranoptera.
NC_032399	Yes	Membranoptera tenuis	No	No	Eukaryota; Rhodophyta; Florideophyceae; Rhodymeniophycidae; Ceramiales; Delesseriaceae; Membranoptera.
NC_035265	Yes	Caloglossa intermedia	No	No	Eukaryota; Rhodophyta; Florideophyceae; Rhodymeniophycidae; Ceramiales; Delesseriaceae; Caloglossa.
NC_035263	Yes	Caloglossa monosticha	No	No	Eukaryota; Rhodophyta; Florideophyceae; Rhodymeniophycidae; Ceramiales; Delesseriaceae; Caloglossa.
NC_035269	Yes	Caloglossa beccarii	No	No	Eukaryota; Rhodophyta; Florideophyceae; Rhodymeniophycidae; Ceramiales; Delesseriaceae; Caloglossa.
NC_035260	Yes	Acrosorium ciliolatum	No	No	Eukaryota; Rhodophyta; Florideophyceae; Rhodymeniophycidae; Ceramiales; Delesseriaceae; Acrosorium.
NC_035286	Yes	Thuretia quercifolia	No	No	Eukaryota; Rhodophyta; Florideophyceae; Rhodymeniophycidae; Ceramiales; Dasyaceae; Thuretia.
NC_035257	Yes	Dipterocladia arabiensis	No	No	Eukaryota; Rhodophyta; Florideophyceae; Rhodymeniophycidae; Ceramiales; Dasyaceae; Dipterocladia.
NC_031161	Yes	Dasya binghamiae	No	No	Eukaryota; Rhodophyta; Florideophyceae; Rhodymeniophycidae; Ceramiales; Dasyaceae; Dasya.
NC_035280	Yes	Dasya naccarioides	No	No	Eukaryota; Rhodophyta; Florideophyceae; Rhodymeniophycidae; Ceramiales; Dasyaceae; Dasya.
NC_035285	Yes	Spyridia filamentosa	No	No	Eukaryota; Rhodophyta; Florideophyceae; Rhodymeniophycidae; Ceramiales; Ceramiaceae; Spyridia.
NC_031211	Yes	Ceramium sungminbooi	No	No	Eukaryota; Rhodophyta; Florideophyceae; Rhodymeniophycidae; Ceramiales; Ceramiaceae; Ceramium.
NC_031174	Yes	Ceramium japonicum	No	No	Eukaryota; Rhodophyta; Florideophyceae; Rhodymeniophycidae; Ceramiales; Ceramiaceae; Ceramium.
NC_031148	Yes	Asparagopsis taxiformis	No	No	Eukaryota; Rhodophyta; Florideophyceae; Rhodymeniophycidae; Bonnemaisoniales; Bonnemaisoniaceae; Asparagopsis.
NC_031171	Yes	Thorea hispida	No	No	Eukaryota; Rhodophyta; Florideophyceae; Nemaliophycidae; Thoreales; Thoreaceae; Thorea.
NC_031147	Yes	Palmaria palmata	No	No	Eukaryota; Rhodophyta; Florideophyceae; Nemaliophycidae; Palmariales; Palmariaceae; Palmaria.
NC_031664	Yes	Scinaia undulata	No	No	Eukaryota; Rhodophyta; Florideophyceae; Nemaliophycidae; Nemaliales; Scinaiaceae; Scinaia.
NC_031666	Yes	Yamadaella caenomyce	No	No	Eukaryota; Rhodophyta; Florideophyceae; Nemaliophycidae; Nemaliales; Liagoraceae; Yamadaella.
NC_031668	Yes	Trichogloeopsis pedicellata	No	No	Eukaryota; Rhodophyta; Florideophyceae; Nemaliophycidae; Nemaliales; Liagoraceae; Trichogloeopsis.
NC_031665	Yes	Titanophycus setchellii	No	No	Eukaryota; Rhodophyta; Florideophyceae; Nemaliophycidae; Nemaliales; Liagoraceae; Titanophycus.
NC_031663	Yes	Neoizziella asiatica	No	No	Eukaryota; Rhodophyta; Florideophyceae; Nemaliophycidae; Nemaliales; Liagoraceae; Neoizziella.
NC_031662	Yes	Liagoropsis maxima	No	No	Eukaryota; Rhodophyta; Florideophyceae; Nemaliophycidae; Nemaliales; Liagoraceae; Liagoropsis.
NC_031661	Yes	Liagora harveyana	No	No	Eukaryota; Rhodophyta; Florideophyceae; Nemaliophycidae; Nemaliales; Liagoraceae; Liagora.
NC_031667	Yes	Liagora brachyclada	No	No	Eukaryota; Rhodophyta; Florideophyceae; Nemaliophycidae; Nemaliales; Liagoraceae; Liagora.
NC_031660	Yes	Izziella formosana	No	No	Eukaryota; Rhodophyta; Florideophyceae; Nemaliophycidae; Nemaliales; Liagoraceae; Izziella.
NC_031659	Yes	Hommersandiophycus borowitzkae	No	No	Eukaryota; Rhodophyta; Florideophyceae; Nemaliophycidae; Nemaliales; Liagoraceae; Hommersandiophycus.
NC_031654	Yes	Helminthora furcellata	No	No	Eukaryota; Rhodophyta; Florideophyceae; Nemaliophycidae; Nemaliales; Liagoraceae; Helminthora.
NC_031658	Yes	Helminthocladia australis	No	No	Eukaryota; Rhodophyta; Florideophyceae; Nemaliophycidae; Nemaliales; Liagoraceae; Helminthocladia.
NC_031655	Yes	Dermonema virens	No	No	Eukaryota; Rhodophyta; Florideophyceae; Nemaliophycidae; Nemaliales; Liagoraceae; Dermonema.
NC_031657	Yes	Galaxaura rugosa	No	No	Eukaryota; Rhodophyta; Florideophyceae; Nemaliophycidae; Nemaliales; Galaxauraceae; Galaxaura.
NC_031656	Yes	Dichotomaria marginata	No	No	Eukaryota; Rhodophyta; Florideophyceae; Nemaliophycidae; Nemaliales; Galaxauraceae; Dichotomaria.
NC_035231	Yes	Sheathia arcuata	No	No	Eukaryota; Rhodophyta; Florideophyceae; Nemaliophycidae; Batrachospermales; Batrachospermaceae; Sheathia.
NC_031178	Yes	Kumanoa americana	No	No	Eukaryota; Rhodophyta; Florideophyceae; Nemaliophycidae; Batrachospermales; Batrachospermaceae; Kumanoa.
NC_031177	Yes	Hildenbrandia rivularis	No	No	Eukaryota; Rhodophyta; Florideophyceae; Hildenbrandiophycidae; Hildenbrandiales; Hildenbrandiaceae; Hildenbrandia.
NC_031146	Yes	Hildenbrandia rubra	No	No	Eukaryota; Rhodophyta; Florideophyceae; Hildenbrandiophycidae; Hildenbrandiales; Hildenbrandiaceae; Hildenbrandia.
NC_031172	Yes	Apophlaea sinclairii	No	No	Eukaryota; Rhodophyta; Florideophyceae; Hildenbrandiophycidae; Hildenbrandiales; Hildenbrandiaceae; Apophlaea.
NC_036637	Yes	Kappaphycus alvarezii	No	No	Eukaryota; Rhodophyta; Florideophyceae; Gigartinales; Solieriaceae; Kappaphycus.
NC_029857	Yes	Sporolithon durum	No	No	Eukaryota; Rhodophyta; Florideophyceae; Corallinophycidae; Corallinales; Sporolithaceae; Sporolithon.
NC_021075	Yes	Calliarthron tuberculosum	No	No	Eukaryota; Rhodophyta; Florideophyceae; Corallinophycidae; Corallinales; Corallinaceae; Corallinoideae; Calliarthron.
NC_031145	Yes	Ahnfeltia plicata	No	No	Eukaryota; Rhodophyta; Florideophyceae; Ahnfeltiophycidae; Ahnfeltiales; Ahnfeltiaceae; Ahnfeltia.
NC_031180	Yes	Rhodochaete parvula	No	No	Eukaryota; Rhodophyta; Compsopogonophyceae; Rhodochaetales; Rhodochaetaceae; Rhodochaete.
NC_031176	Yes	Erythrotrichia carnea	No	No	Eukaryota; Rhodophyta; Compsopogonophyceae; Erythropeltidales; Erythrotrichiaceae; Erythrotrichia.
NC_035350	Yes	Compsopogon caeruleus	No	No	Eukaryota; Rhodophyta; Compsopogonophyceae; Compsopogonales; Compsopogonaceae; Compsopogon.
NC_034776	Yes	Boldia erythrosiphon	No	No	Eukaryota; Rhodophyta; Compsopogonophyceae; Compsopogonales; Boldiaceae; Boldia.
NC_031175	Yes	Porphyridium sordidum	No	No	Eukaryota; Rhodophyta; Bangiophyceae; Porphyridiales; Porphyridiaceae; Porphyridium.
NC_023133	Yes	Porphyridium purpureum	No	No	Eukaryota; Rhodophyta; Bangiophyceae; Porphyridiales; Porphyridiaceae; Porphyridium.
NC_024665	Yes	Galdieria sulphuraria	No	No	Eukaryota; Rhodophyta; Bangiophyceae; Cyanidiales; Cyanidiaceae; Galdieria.
NC_001840	Yes	Cyanidium caldarium	No	No	Eukaryota; Rhodophyta; Bangiophyceae; Cyanidiales; Cyanidiaceae; Cyanidium.
NC_004799	Yes	Cyanidioschyzon merolae strain 10D	No	No	Eukaryota; Rhodophyta; Bangiophyceae; Cyanidiales; Cyanidiaceae; Cyanidioschyzon.
NC_029576	Yes	Wildemania schizophylla	No	No	Eukaryota; Rhodophyta; Bangiophyceae; Bangiales; Bangiaceae; Wildemania.
NC_029861	Yes	Pyropia pulchra	No	No	Eukaryota; Rhodophyta; Bangiophyceae; Bangiales; Bangiaceae; Pyropia.
NC_021189	Yes	Pyropia haitanensis	No	No	Eukaryota; Rhodophyta; Bangiophyceae; Bangiales; Bangiaceae; Pyropia.
NC_024050	Yes	Pyropia perforata	No	No	Eukaryota; Rhodophyta; Bangiophyceae; Bangiales; Bangiaceae; Pyropia.
NC_007932	Yes	Pyropia yezoensis	No	No	Eukaryota; Rhodophyta; Bangiophyceae; Bangiales; Bangiaceae; Pyropia.
NC_000925	Yes	Porphyra purpurea	No	No	Eukaryota; Rhodophyta; Bangiophyceae; Bangiales; Bangiaceae; Porphyra.
NC_035573	Yes	Porphyra umbilicalis	No	No	Eukaryota; Rhodophyta; Bangiophyceae; Bangiales; Bangiaceae; Porphyra.
NC_036937	No	Chrysochromulina parva	No	No	Eukaryota; Haptophyceae; Prymnesiales; Chrysochromulinaceae; Chrysochromulina.
NC_021637	No	Phaeocystis globosa	No	No	Eukaryota; Haptophyceae; Phaeocystales; Phaeocystaceae; Phaeocystis.
NC_016703	No	Phaeocystis antarctica	No	No	Eukaryota; Haptophyceae; Phaeocystales; Phaeocystaceae; Phaeocystis.
NC_020371	No	Pavlova lutheri	No	No	Eukaryota; Haptophyceae; Pavlovales; Pavlovaceae; Pavlova.
NC_007288	No	Emiliania huxleyi	No	No	Eukaryota; Haptophyceae; Isochrysidales; Noelaerhabdaceae; Emiliania.
NC_001675	Yes	Cyanophora paradoxa	No	No	Eukaryota; Glaucocystophyceae; Cyanophoraceae; Cyanophora.
NC_009573	Yes	Rhodomonas salina	No	No	Eukaryota; Cryptophyta; Pyrenomonadales; Pyrenomonadaceae; Rhodomonas.
NC_027589	Yes	Teleaulax amphioxeia	No	No	Eukaryota; Cryptophyta; Pyrenomonadales; Geminigeraceae; Teleaulax.
NC_000926	Yes	Guillardia theta	No	No	Eukaryota; Cryptophyta; Pyrenomonadales; Geminigeraceae; Guillardia.
NC_035721	Yes	Chroomonas placoidea	No	No	Eukaryota; Cryptophyta; Pyrenomonadales; Chroomonadaceae; Chroomonas.
NC_035720	Yes	Cryptomonas curvata	No	No	Eukaryota; Cryptophyta; Cryptomonadales; Cryptomonadaceae; Cryptomonas.
NC_013703	Yes	Cryptomonas paramecium	No	No	Eukaryota; Cryptophyta; Cryptomonadales; Cryptomonadaceae; Cryptomonas.
NC_014267	Yes	Kryptoperidinium foliaceum	No	No	Eukaryota; Alveolata; Dinophyceae; Peridiniales; Peridiniaceae; Kryptoperidinium.
NC_014287	Yes	Durinskia baltica	No	No	Eukaryota; Alveolata; Dinophyceae; Peridiniales; Peridiniaceae; Durinskia.
NC_014345	No	Chromerida sp. RM11	No	No	Eukaryota; Alveolata; Chromerida.
NC_014340	No	Chromera velia	No	No	Eukaryota; Alveolata; Chromerida; Chromera.
NC_001799	No	Toxoplasma gondii RH	No	No	Eukaryota; Alveolata; Apicomplexa; Conoidasida; Coccidia; Eucoccidiorida; Eimeriorina; Sarcocystidae; Toxoplasma.
NC_004823	No	Eimeria tenella strain Penn State	No	No	Eukaryota; Alveolata; Apicomplexa; Conoidasida; Coccidia; Eucoccidiorida; Eimeriorina; Eimeriidae; Eimeria.
NC_028632	No	Cyclospora cayetanensis	No	No	Eukaryota; Alveolata; Apicomplexa; Conoidasida; Coccidia; Eucoccidiorida; Eimeriorina; Eimeriidae; Cyclospora.
NC_007758	No	Theileria parva strain Muguga	No	No	Eukaryota; Alveolata; Apicomplexa; Aconoidasida; Piroplasmida; Theileriidae; Theileria.
NC_011395	No	Babesia bovis T2Bo	No	No	Eukaryota; Alveolata; Apicomplexa; Aconoidasida; Piroplasmida; Babesiidae; Babesia.
NC_028029	No	Babesia orientalis	No	No	Eukaryota; Alveolata; Apicomplexa; Aconoidasida; Piroplasmida; Babesiidae; Babesia.
NC_034636	No	Babesia microti strain RI	No	No	Eukaryota; Alveolata; Apicomplexa; Aconoidasida; Piroplasmida; Babesiidae; Babesia.
NC_023293	No	Plasmodium chabaudi chabaudi	No	No	Eukaryota; Alveolata; Apicomplexa; Aconoidasida; Haemosporida; Plasmodiidae; Plasmodium; Plasmodium (Vinckeia).
NC_030892	No	Plasmodium berghei	No	No	Eukaryota; Alveolata; Apicomplexa; Aconoidasida; Haemosporida; Plasmodiidae; Plasmodium; Plasmodium (Vinckeia).
NW_019223693	No	Plasmodium yoelii	No	No	Eukaryota; Alveolata; Apicomplexa; Aconoidasida; Haemosporida; Plasmodiidae; Plasmodium; Plasmodium (Vinckeia).
NC_031401	No	Plasmodium malariae	No	No	Eukaryota; Alveolata; Apicomplexa; Aconoidasida; Haemosporida; Plasmodiidae; Plasmodium; Plasmodium (Plasmodium).
NC_031408	No	Plasmodium ovale	No	No	Eukaryota; Alveolata; Apicomplexa; Aconoidasida; Haemosporida; Plasmodiidae; Plasmodium; Plasmodium (Plasmodium).
NC_032007	No	Plasmodium vivax	No	No	Eukaryota; Alveolata; Apicomplexa; Aconoidasida; Haemosporida; Plasmodiidae; Plasmodium; Plasmodium (Plasmodium).
NC_036769	No	Plasmodium falciparum 3D7	No	No	Eukaryota; Alveolata; Apicomplexa; Aconoidasida; Haemosporida; Plasmodiidae; Plasmodium; Plasmodium (Laverania).
NC_031964	No	Plasmodium relictum	No	No	Eukaryota; Alveolata; Apicomplexa; Aconoidasida; Haemosporida; Plasmodiidae; Plasmodium; Plasmodium (Haemamoeba).
NC_031963	No	Plasmodium gallinaceum	No	No	Eukaryota; Alveolata; Apicomplexa; Aconoidasida; Haemosporida; Plasmodiidae; Plasmodium; Plasmodium (Haemamoeba).
NC_022667	No	Leucocytozoon caulleryi	No	No	Eukaryota; Alveolata; Apicomplexa; Aconoidasida; Haemosporida; Leucocytozoidae; Leucocytozoon.
